# Supplementary material for: Tunable genetic devices through simultaneous control of transcription and translation
Source: Nat Commun. 2020 Apr 29;11:2095. doi: 10.1038/s41467-020-15653-7 (PMC7190835; doi:10.1038/s41467-020-15653-7)
Supplement: Supplementary file 2 — Supplementary Data 1 [file 41467_2020_15653_MOESM2_ESM.zip]

Archive with 3 entries (2 files):
- TES_SBML_model.xml
- __MACOSX/
- __MACOSX/._TES_SBML_model.xml
