# Supplementary material for: Tunable genetic devices through simultaneous control of transcription and translation
Source: Nat Commun. 2020 Apr 29;11:2095. doi: 10.1038/s41467-020-15653-7 (PMC7190835; doi:10.1038/s41467-020-15653-7)
Supplement: Supplementary file 3 — Supplementary Data 2 [file 41467_2020_15653_MOESM3_ESM.zip]

Archive with 12 entries (12 files):
- pVB001.gb
- __MACOSX/._pVB001.gb
- pVB002.gb
- __MACOSX/._pVB002.gb
- pVB003.gb
- __MACOSX/._pVB003.gb
- pVB004.gb
- __MACOSX/._pVB004.gb
- pVB005.gb
- __MACOSX/._pVB005.gb
- pVB006.gb
- __MACOSX/._pVB006.gb
