# Supplementary material for: Tunable genetic devices through simultaneous control of transcription and translation
Source: Nat Commun. 2020 Apr 29;11:2095. doi: 10.1038/s41467-020-15653-7 (PMC7190835; doi:10.1038/s41467-020-15653-7)
Supplement: Supplementary file 3 — Supplementary Data 2 [file 41467_2020_15653_MOESM3_ESM.zip › pVB001.gb]

LOCUS       pVB001                  6141 bp ds-DNA     circular     01-FEB-2020
DEFINITION  .
FEATURES             Location/Qualifiers
     misc_feature    4076..4129
                     /label="PlacI"
     CDS             complement(941..1756)
                     /label="KanR"
     misc_feature    1968..2032
                     /label="sRNA20"
     CDS             3180..4019
                     /label="AraC"
     CDS             5259..5882
                     /label="TetR"
     misc_feature    2033..2079
                     /label="L3S3P11"
     CDS             4158..5240
                     /label="lacI"
     misc_feature    1897..1967
                     /label="Ptac"
     misc_feature    3038..3098
                     /label="L3S2P21"
     misc_feature    34..869
                     /label="p15A"
     misc_feature    5886..6002
                     /label="TaraC"
     misc_feature    2154..2228
                     /label="RiboJ"
     misc_feature    3119..3153
                     /label="J23105"
     CDS             2321..3037
                     /label="yfp"
     misc_feature    2080..2153
                     /label="Ptet"
     misc_feature    2229..2320
                     /label="THS20"
ORIGIN
        1 GCTTCCTCGC TCACTGACTC GCTGCACGAG GCAGACCTCA GCGCTAGCGG AGTGTATACT
       61 GGCTTACTAT GTTGGCACTG ATGAGGGTGT CAGTGAAGTG CTTCATGTGG CAGGAGAAAA
      121 AAGGCTGCAC CGGTGCGTCA GCAGAATATG TGATACAGGA TATATTCCGC TTCCTCGCTC
      181 ACTGACTCGC TACGCTCGGT CGTTCGACTG CGGCGAGCGG AAATGGCTTA CGAACGGGGC
      241 GGAGATTTCC TGGAAGATGC CAGGAAGATA CTTAACAGGG AAGTGAGAGG GCCGCGGCAA
      301 AGCCGTTTTT CCATAGGCTC CGCCCCCCTG ACAAGCATCA CGAAATCTGA CGCTCAAATC
      361 AGTGGTGGCG AAACCCGACA GGACTATAAA GATACCAGGC GTTTCCCCTG GCGGCTCCCT
      421 CGTGCGCTCT CCTGTTCCTG CCTTTCGGTT TACCGGTGTC ATTCCGCTGT TATGGCCGCG
      481 TTTGTCTCAT TCCACGCCTG ACACTCAGTT CCGGGTAGGC AGTTCGCTCC AAGCTGGACT
      541 GTATGCACGA ACCCCCCGTT CAGTCCGACC GCTGCGCCTT ATCCGGTAAC TATCGTCTTG
      601 AGTCCAACCC GGAAAGACAT GCAAAAGCAC CACTGGCAGC AGCCACTGGT AATTGATTTA
      661 GAGGAGTTAG TCTTGAAGTC ATGCGCCGGT TAAGGCTAAA CTGAAAGGAC AAGTTTTGGT
      721 GACTGCGCTC CTCCAAGCCA GTTACCTCGG TTCAAAGAGT TGGTAGCTCA GAGAACCTTC
      781 GAAAAACCGC CCTGCAAGGC GGTTTTTTCG TTTTCAGAGC AAGAGATTAC GCGCAGACCA
      841 AAACGATCTC AAGAAGATCA TCTTATTAAG GGGTCTGACG CTCAGTGGAA CGAAAAATCA
      901 ATCTAAAGTA TATATGAGTA AACTTGGTCT GACAGTTACC TTAGAAAAAC TCATCGAGCA
      961 TCAAATGAAA CTGCAATTTA TTCATATCAG GATTATCAAT ACCATATTTT TGAAAAAGCC
     1021 GTTTCTGTAA TGAAGGAGAA AACTCACCGA GGCAGTTCCA TAGGATGGCA AGATCCTGGT
     1081 ATCGGTCTGC GATTCCGACT CGTCCAACAT CAATACAACC TATTAATTTC CCCTCGTCAA
     1141 AAATAAGGTT ATCAAGTGAG AAATCACCAT GAGTGACGAC TGAATCCGGT GAGAATGGCA
     1201 AAAGCTTATG CATTTCTTTC CAGACTTGTT CAACAGGCCA GCCATTACGC TCGTCATCAA
     1261 AATCACTCGC ATCAACCAAA CCGTTATTCA TTCGTGATTG CGCCTGAGCG AGACGAAATA
     1321 CGCGATCGCT GTTAAAAGGA CAATTACAAA CAGGAATCGA ATGCAACCGG CGCAGGAACA
     1381 CTGCCAGCGC ATCAACAATA TTTTCACCTG AATCAGGATA TTCTTCTAAT ACCTGGAATG
     1441 CTGTTTTCCC GGGGATCGCA GTGGTGAGTA ACCATGCATC ATCAGGAGTA CGGATAAAAT
     1501 GCTTGATGGT CGGAAGAGGC ATAAATTCCG TCAGCCAGTT TAGTCTGACC ATCTCATCTG
     1561 TAACATCATT GGCAACGCTA CCTTTGCCAT GTTTCAGAAA CAACTCTGGC GCATCGGGCT
     1621 TCCCATACAA TCGATAGATT GTCGCACCTG ATTGCCCGAC ATTATCGCGA GCCCATTTAT
     1681 ACCCATATAA ATCAGCATCC ATGTTGGAAT TTAATCGCGG CCTCGAGCAA GACGTTTCCC
     1741 GTTGAATATG GCTCATAACA CCCCTTGTAT TACTGTTTAT GTAAGCAGAC AGTTTTATTG
     1801 TTCATGATGA TATATTTTTA TCTTGTGCAA TGTACATCAG AGATTTTGAG ACACAACCAA
     1861 TTATTGAAGG CCTCCCTAAC GGGGGGCCTT TTTTTGAACG ATCGTTGGCT GTGTTGACAA
     1921 TTAATCATCG GCTCGTATAA TGTGTGGAAT TGTGAGCGCT CACAATTGGG TCATGACTGG
     1981 GACACGCCAG TCATGAGAAT ACAGACATAA AGCAAGCCAG AGATTAACGA AGCCAATTAT
     2041 TGAACACCCT TCGGGGTGTT TTTTTGTTTC TGGTCTACCT ACTCCACCGT TGGCTTTTTT
     2101 CCCTATCAGT GATAGAGATT GACATCCCTA TCAGTGATAG AGATAATGAG CACAGCTGTC
     2161 ACCGGATGTG CTTTCCGGTC TGATGAGTCC GTGAGGACGA AACAGCCTCT ACAAATAATT
     2221 TTGTTTAAGG GCGTTAATCT CTGGCTTGCT TTATGTCTGT AAACAGAGGA GATACAGAAT
     2281 GAAAGCAAGC AACCTGGCGG CAGCGCAAAA GATGCGTAAA GTGAGCAAGG GCGAGGAGCT
     2341 GTTCACCGGG GTGGTGCCCA TCCTGGTCGA GCTGGACGGC GACGTAAACG GCCACAAGTT
     2401 CAGCGTGTCC GGCGAGGGCG AGGGCGATGC CACCTACGGC AAGCTGACCC TGAAGTTCAT
     2461 CTGCACCACA GGCAAGCTGC CCGTGCCCTG GCCCACCCTC GTGACCACCT TCGGCTACGG
     2521 CCTGCAATGC TTCGCCCGCT ACCCCGACCA CATGAAGCTG CACGACTTCT TCAAGTCCGC
     2581 CATGCCCGAA GGCTACGTCC AGGAGCGCAC CATCTTCTTC AAGGACGACG GCAACTACAA
     2641 GACCCGCGCC GAGGTGAAGT TCGAGGGCGA CACCCTGGTG AACCGCATCG AGCTGAAGGG
     2701 CATCGACTTC AAGGAGGACG GCAACATCCT GGGGCACAAG CTGGAGTACA ACTACAACAG
     2761 CCACAACGTC TATATCATGG CCGACAAGCA GAAGAACGGC ATCAAGGTGA ACTTCAAGAT
     2821 CCGCCACAAC ATCGAGGACG GCAGCGTGCA GCTCGCCGAC CACTACCAGC AGAACACCCC
     2881 AATCGGCGAC GGCCCCGTGC TGCTGCCCGA CAACCACTAC CTTAGCTACC AGTCCGCCCT
     2941 GAGCAAAGAC CCCAACGAGA AGCGCGATCA CATGGTCCTG CTGGAGTTCG TGACCGCCGC
     3001 CGGGATCACT CTCGGCATGG ACGAGCTGTA CAAGTAACTC GGTACCAAAT TCCAGAAAAG
     3061 AGGCCTCCCG AAAGGGGGGC CTTTTTTCGT TTTGGTCCAA TGGTCACCAT ATATCAAGTT
     3121 TACGGCTAGC TCAGTCCTAG GTACTATGCT AGCTACTAGA GAAAGAGGAG AAATACTAGA
     3181 TGGCTGAAGC GCAAAATGAT CCCCTGCTGC CGGGATACTC GTTTAATGCC CATCTGGTGG
     3241 CGGGTTTAAC GCCGATTGAG GCCAACGGTT ATCTCGATTT TTTTATCGAC CGACCGCTGG
     3301 GAATGAAAGG TTATATTCTC AATCTCACCA TTCGCGGTCA GGGGGTGGTG AAAAATCAGG
     3361 GACGAGAATT TGTTTGCCGA CCGGGTGATA TTTTGCTGTT CCCGCCAGGA GAGATTCATC
     3421 ACTACGGTCG TCATCCGGAG GCTCGCGAAT GGTATCACCA GTGGGTTTAC TTTCGTCCGC
     3481 GCGCCTACTG GCATGAATGG CTTAACTGGC CGTCAATATT TGCCAATACG GGGTTCTTTC
     3541 GCCCGGATGA AGCGCACCAG CCGCATTTCA GCGACCTGTT TGGGCAAATC ATTAACGCCG
     3601 GGCAAGGGGA AGGGCGCTAT TCGGAGCTGC TGGCGATAAA TCTGCTTGAG CAATTGTTAC
     3661 TGCGGCGCAT GGAAGCGATT AACGAGTCGC TCCATCCACC GATGGATAAT CGGGTACGCG
     3721 AGGCTTGTCA GTACATCAGC GATCACCTGG CAGACAGCAA TTTTGATATC GCCAGCGTCG
     3781 CACAGCATGT TTGCTTGTCG CCGTCGCGTC TGTCACATCT TTTCCGCCAG CAGTTAGGGA
     3841 TTAGCGTCTT AAGCTGGCGC GAGGACCAAC GTATCAGCCA GGCGAAGCTG CTTTTGAGCA
     3901 CCACCCGGAT GCCTATCGCC ACCGTCGGTC GCAATGTTGG TTTTGACGAT CAACTCTATT
     3961 TCTCGCGGGT ATTTAAAAAA TGCACCGGGG CCAGCCCGAG CGAGTTCCGT GCCGGTTAAT
     4021 AACCAATTAT TGAAGGCCGC TAACGCAGCC TTTTTTTGTT TCTGGTCTCC CAATGGCGGC
     4081 GCGCCATCGA ATGGCGCAAA ACCTTTCGCG GTATGGCATG ATAGCGCCCG GAAGAGAGTC
     4141 AATTCAGGGT GGTGAATATG AAACCAGTAA CGTTATACGA TGTCGCAGAG TATGCCGGTG
     4201 TCTCTTATCA GACCGTTTCC CGCGTGGTGA ACCAGGCCAG CCACGTTTCT GCGAAAACGC
     4261 GGGAAAAAGT GGAAGCGGCG ATGGCGGAGC TGAATTACAT TCCCAACCGC GTGGCACAAC
     4321 AACTGGCGGG CAAACAGTCG TTGCTGATTG GCGTTGCCAC CTCCAGTCTG GCCCTGCACG
     4381 CGCCGTCGCA AATTGTCGCG GCGATTAAAT CTCGCGCCGA TCAACTGGGT GCCAGCGTGG
     4441 TGGTGTCGAT GGTAGAACGA AGCGGCGTCG AAGCCTGTAA AGCGGCGGTG CACAATCTTC
     4501 TCGCGCAACG CGTCAGTGGG CTGATCATTA ACTATCCGCT GGATGACCAG GATGCCATTG
     4561 CTGTGGAAGC TGCCTGCACT AATGTTCCGG CGTTATTTCT TGATGTCTCT GACCAGACAC
     4621 CCATCAACAG TATTATTTTC TCCCATGAGG ACGGTACGCG ACTGGGCGTG GAGCATCTGG
     4681 TCGCATTGGG TCACCAGCAA ATCGCGCTGT TAGCGGGCCC ATTAAGTTCT GTCTCGGCGC
     4741 GTCTGCGTCT GGCTGGCTGG CATAAATATC TCACTCGCAA TCAAATTCAG CCGATAGCGG
     4801 AACGGGAAGG CGACTGGAGT GCCATGTCCG GTTTTCAACA AACCATGCAA ATGCTGAATG
     4861 AGGGCATCGT TCCCACTGCG ATGCTGGTTG CCAACGATCA GATGGCGCTG GGCGCAATGC
     4921 GCGCCATTAC CGAGTCCGGG CTGCGCGTTG GTGCGGATAT CTCGGTAGTG GGATACGACG
     4981 ATACCGAAGA TAGCTCATGT TATATCCCGC CGTTAACCAC CATCAAACAG GATTTTCGCC
     5041 TGCTGGGGCA AACCAGCGTG GACCGCTTGC TGCAACTCTC TCAGGGCCAG GCGGTGAAGG
     5101 GCAATCAGCT GTTGCCAGTC TCACTGGTGA AAAGAAAAAC CACCCTGGCG CCCAATACGC
     5161 AAACCGCCTC TCCCCGCGCG TTGGCCGATT CATTAATGCA GCTGGCACGA CAGGTTTCCC
     5221 GACTGGAAAG CGGGCAGTGA TAATCCAGGA GGAAAAAAAT GTCCAGATTA GATAAAAGTA
     5281 AAGTGATTAA CAGCGCATTA GAGCTGCTTA ATGAGGTCGG AATCGAAGGT TTAACAACCC
     5341 GTAAACTCGC CCAGAAGCTA GGTGTAGAGC AGCCTACATT GTATTGGCAT GTAAAAAATA
     5401 AGCGGGCTTT GCTCGACGCC TTAGCCATTG AGATGTTAGA TAGGCACCAT ACTCACTTTT
     5461 GCCCTTTAGA AGGGGAAAGC TGGCAAGATT TTTTACGTAA TAACGCTAAA AGTTTTAGAT
     5521 GTGCTTTACT AAGTCATCGC GATGGAGCAA AAGTACATTT AGGTACACGG CCTACAGAAA
     5581 AACAGTATGA AACTCTCGAA AATCAATTAG CCTTTTTATG CCAACAAGGT TTTTCACTAG
     5641 AGAATGCATT ATATGCACTC AGCGCTGTGG GGCATTTTAC TTTAGGTTGC GTATTGGAAG
     5701 ATCAAGAGCA TCAAGTCGCT AAAGAAGAAA GGGAAACACC TACTACTGAT AGTATGCCGC
     5761 CATTATTACG ACAAGCTATC GAATTATTTG ATCACCAAGG TGCAGAGCCA GCCTTCTTAT
     5821 TCGGCCTTGA ATTGATCATA TGCGGATTAG AAAAACAACT TAAATGTGAA AGTGGGTCCT
     5881 AATAATTGGT AACGAATCAG ACAATTGACG GCTCGAGGGA GTAGCATAGG GTTTGCAGAA
     5941 TCCCTGCTTC GTCCATTTGA CAGGCACATT ATGCATCGAT GATAAGCTGT CAAACATGAG
     6001 CAGATCCTCT ACGCCGGACG CATCGTGGCC GGCATCACCG GCGCCACAGG TGCGGTTGCT
     6061 GGCGCCTATA TCGCCGACAT CACCGATGGG GAAGATCGGG CTCGCCACTT CGGGCTCATG
     6121 AGCAAATATT TTATCTGAGG T
//
