# Supplementary material for: Tunable genetic devices through simultaneous control of transcription and translation
Source: Nat Commun. 2020 Apr 29;11:2095. doi: 10.1038/s41467-020-15653-7 (PMC7190835; doi:10.1038/s41467-020-15653-7)
Supplement: Supplementary file 3 — Supplementary Data 2 [file 41467_2020_15653_MOESM3_ESM.zip › pVB002.gb]

LOCUS       pVB002                  6008 bp ds-DNA     circular     01-FEB-2020
DEFINITION  .
FEATURES             Location/Qualifiers
     CDS             5126..5749
                     /label="TetR"
     misc_feature    2230..2321
                     /label="THS20"
     misc_feature    3057..3131
                     /label="RiboJ"
     CDS             complement(942..1757)
                     /label="KanR"
     misc_feature    2922..2978
                     /label="ECK120033737"
     misc_feature    2081..2154
                     /label="Ptet"
     misc_feature    1898..1968
                     /label="Ptac"
     misc_feature    2155..2229
                     /label="RiboJ"
     misc_feature    5753..5869
                     /label="TaraC"
     misc_feature    3004..3054
                     /label="PphlF"
     misc_feature    3943..3996
                     /label="PlacI"
     CDS             3158..3877
                     /label="yfp"
     misc_feature    2034..2080
                     /label="L3S3P11"
     CDS             4025..5107
                     /label="lacI"
     misc_feature    34..870
                     /label="p15A"
     CDS             2322..2921
                     /label="phlF"
     misc_feature    1969..2033
                     /label="sRNA20"
     misc_feature    3878..3936
                     /label="L3S2P21"
ORIGIN
        1 GCTTCCTCGC TCACTGACTC GCTGCACGAG GCAGACCTCA GCGCTAGCGG AGTGTATACT
       61 GGCTTACTAT GTTGGCACTG ATGAGGGTGT CAGTGAAGTG CTTCATGTGG CAGGAGAAAA
      121 AAGGCTGCAC CGGTGCGTCA GCAGAATATG TGATACAGGA TATATTCCGC TTCCTCGCTC
      181 ACTGACTCGC TACGCTCGGT CGTTCGACTG CGGCGAGCGG AAATGGCTTA CGAACGGGGC
      241 GGAGATTTCC TGGAAGATGC CAGGAAGATA CTTAACAGGG AAGTGAGAGG GCCGCGGCAA
      301 AGCCGTTTTT CCATAGGCTC CGCCCCCCTG ACAAGCATCA CGAAATCTGA CGCTCAAATC
      361 AGTGGTGGCG AAACCCGACA GGACTATAAA GATACCAGGC GTTTCCCCCT GGCGGCTCCC
      421 TCGTGCGCTC TCCTGTTCCT GCCTTTCGGT TTACCGGTGT CATTCCGCTG TTATGGCCGC
      481 GTTTGTCTCA TTCCACGCCT GACACTCAGT TCCGGGTAGG CAGTTCGCTC CAAGCTGGAC
      541 TGTATGCACG AACCCCCCGT TCAGTCCGAC CGCTGCGCCT TATCCGGTAA CTATCGTCTT
      601 GAGTCCAACC CGGAAAGACA TGCAAAAGCA CCACTGGCAG CAGCCACTGG TAATTGATTT
      661 AGAGGAGTTA GTCTTGAAGT CATGCGCCGG TTAAGGCTAA ACTGAAAGGA CAAGTTTTGG
      721 TGACTGCGCT CCTCCAAGCC AGTTACCTCG GTTCAAAGAG TTGGTAGCTC AGAGAACCTT
      781 CGAAAAACCG CCCTGCAAGG CGGTTTTTTC GTTTTCAGAG CAAGAGATTA CGCGCAGACC
      841 AAAACGATCT CAAGAAGATC ATCTTATTAA GGGGTCTGAC GCTCAGTGGA ACGAAAAATC
      901 AATCTAAAGT ATATATGAGT AAACTTGGTC TGACAGTTAC CTTAGAAAAA CTCATCGAGC
      961 ATCAAATGAA ACTGCAATTT ATTCATATCA GGATTATCAA TACCATATTT TTGAAAAAGC
     1021 CGTTTCTGTA ATGAAGGAGA AAACTCACCG AGGCAGTTCC ATAGGATGGC AAGATCCTGG
     1081 TATCGGTCTG CGATTCCGAC TCGTCCAACA TCAATACAAC CTATTAATTT CCCCTCGTCA
     1141 AAAATAAGGT TATCAAGTGA GAAATCACCA TGAGTGACGA CTGAATCCGG TGAGAATAGC
     1201 AAAAGCTTAT GCATTTCTTT CCAGACTTGT TCAACAGGCC AGCCATTACG CTCGTCATCA
     1261 AAATCACTCG CATCAACCAA ACCGTTATTC ATTCGTGATT GCGCCTGAGC GAGACGAAAT
     1321 ACGCGATCGC TGTTAAAAGG ACAATTACAA ACAGGAATCG AATGCAACCG GCGCAGGAAC
     1381 ACTGCCAGCG CATCAACAAT ATTTTCACCT GAATCAGGAT ATTCTTCTAA TACCTGGAAT
     1441 GCTGTTTTCC CGGGGATCGC AGTGGTGAGT AACCATGCAT CATCAGGAGT ACGGATAAAA
     1501 TGCTTGATGG TCGGAAGAGG CATAAATTCC GTCAGCCAGT TTAGTCTGAC CATCTCATCT
     1561 GTAACATCAT TGGCAACGCT ACCTTTGCCA TGTTTCAGAA ACAACTCTGG CGCATCGGGC
     1621 TTCCCATACA ATCGATAGAT TGTCGCACCT GATTGCCCGA CATTATCGCG AGCCCATTTA
     1681 TACCCATATA AATCAGCATC CATGTTGGAA TTTAATCGCG GCCTGGAGCA AGACGTTTCC
     1741 CGTTGAATAT GGCTCATAAC ACCCCTTGTA TTACTGTTTA TGTAAGCAGA CAGTTTTATT
     1801 GTTCATGATG ATATATTTTT ATCTTGTGCA ATGTACATCA GAGATTTTGA GACACAACCA
     1861 ATTATTGAAG GCCTCCCTAA CGGGGGGCCT TTTTTTGAAC GATCGTTGGC TGTGTTGACA
     1921 ATTAATCATC GGCTCGTATA ATGTGTGGAA TTGTGAGCGC TCACAATTGG GTCATGACTG
     1981 GGACACGCCA GTCATGAGAA TACAGACATA AAGCAAGCCA GAGATTAACG AAGCCAATTA
     2041 TTGAACACCC TTCGGGGTGT TTTTTTGTTT CTGGTCTACC TACTCCACCG TTGGCTTTTT
     2101 TCCCTATCAG TGATAGAGAT TGACATCCCT ATCAGTGATA GAGATAATGA GCACAGCTGT
     2161 CACCGGATGT GCTTTCCGGT CTGATGAGTC CGTGAGGACG AAACAGCCTC TACAAATAAT
     2221 TTTGTTTAAG GGCGTTAATC TCTGGCTTGC TTTATGTCTG TAAACAGAGG AGATACAGAA
     2281 TGAAAGCAAG CAACCTGGCG GCAGCGCAAA AGATGCGTAA AGCACGTACC CCGAGCCGTA
     2341 GCAGCATTGG TAGCCTGCGT AGTCCGCATA CCCATAAAGC AATTCTGACC AGCACCATTG
     2401 AAATCCTGAA AGAATGTGGT TATAGCGGTC TGAGCATTGA AAGCGTTGCA CGTCGTGCCG
     2461 GTGCAAGCAA ACCGACCATT TATCGTTGGT GGACCAATAA AGCAGCACTG ATTGCCGAAG
     2521 TGTATGAAAA TGAAAGCGAA CAGGTGCGTA AATTTCCGGA TCTGGGTAGC TTTAAAGCCG
     2581 ATCTGGATTT TCTGCTGCGT AATCTGTGGA AAGTTTGGCG TGAAACCATT TGTGGTGAAG
     2641 CATTTCGTTG TGTTATTGCA GAAGCACAGC TGGACCCTGC AACCCTGACC CAGCTGAAAG
     2701 ATCAGTTTAT GGAACGTCGT CGTGAGATGC CGAAAAAACT GGTTGAAAAT GCCATTAGCA
     2761 ATGGTGAACT GCCGAAAGAT ACCAATCGTG AACTGCTGCT GGATATGATT TTTGGTTTTT
     2821 GTTGGTATCG CCTGCTGACC GAACAGCTGA CCGTTGAACA GGATATTGAA GAATTTACCT
     2881 TCCTGCTGAT TAATGGTGTT TGTCCGGGTA CACAGCGTTA AGGAAACACA GAAAAAAGCC
     2941 CGCACCTGAC AGTGCGGGCT TTTTTTTTCG ACCAAAGGTG TCAACGTTCG ACGTACGGTG
     3001 GAATCTGATT CGTTACCAAT TGACATGATA CGAAACGTAC CGTATCGTTA AGGTCAAGCT
     3061 GTCACCGGAT GTGCTTTCCG GTCTGATGAG TCCGTGAGGA CGAAACAGCC TCTACAAATA
     3121 ATTTTGTTTA ATACTAGAGA AAGAGGGGAA ATACTAGATG GTGAGCAAGG GCGAGGAGCT
     3181 GTTCACCGGG GTGGTGCCCA TCCTGGTCGA GCTGGACGGC GACGTAAACG GCCACAAGTT
     3241 CAGCGTGTCC GGCGAGGGCG AGGGCGATGC CACCTACGGC AAGCTGACCC TGAAGTTCAT
     3301 CTGCACCACA GGCAAGCTGC CCGTGCCCTG GCCCACCCTC GTGACCACCT TCGGCTACGG
     3361 CCTGCAATGC TTCGCCCGCT ACCCCGACCA CATGAAGCTG CACGACTTCT TCAAGTCCGC
     3421 CATGCCCGAA GGCTACGTCC AGGAGCGCAC CATCTTCTTC AAGGACGACG GCAACTACAA
     3481 GACCCGCGCC GAGGTGAAGT TCGAGGGCGA CACCCTGGTG AACCGCATCG AGCTGAAGGG
     3541 CATCGACTTC AAGGAGGACG GCAACATCCT GGGGCACAAG CTGGAGTACA ACTACAACAG
     3601 CCACAACGTC TATATCATGG CCGACAAGCA GAAGAACGGC ATCAAGGTGA ACTTCAAGAT
     3661 CCGCCACAAC ATCGAGGACG GCAGCGTGCA GCTCGCCGAC CACTACCAGC AGAACACCCC
     3721 AATCGGCGAC GGCCCCGTGC TGCTGCCCGA CAACCACTAC CTTAGCTACC AGTCCGCCCT
     3781 GAGCAAAGAC CCCAACGAGA AGCGCGATCA CATGGTCCTG CTGGAGTTCG TGACCGCCGC
     3841 CGGGATCACT CTCGGCATGG ACGAGCTGTA CAAGTAACTC GGTACCAAAT TCCAGAAAAG
     3901 AGGCCTCCCG AAAGGGGGGC CTTTTTTCGT TTTGGTCCAA TGGCGGCGCG CCATCGAATG
     3961 GCGCAAAACC TTTCGCGGTA TGGCATGATA GCGCCCGGAA GAGAGTCAAT TCAGGGTGGT
     4021 GAATATGAAA CCAGTAACGT TATACGATGT CGCAGAGTAT GCCGGTGTCT CTTATCAGAC
     4081 CGTTTCCCGC GTGGTGAACC AGGCCAGCCA CGTTTCTGCG AAAACGCGGG AAAAAGTGGA
     4141 AGCGGCGATG GCGGAGCTGA ATTACATTCC CAACCGCGTG GCACAACAAC TGGCGGGCAA
     4201 ACAGTCGTTG CTGATTGGCG TTGCCACCTC CAGTCTGGCC CTGCACGCGC CGTCGCAAAT
     4261 TGTCGCGGCG ATTAAATCTC GCGCCGATCA ACTGGGTGCC AGCGTGGTGG TGTCGATGGT
     4321 AGAACGAAGC GGCGTCGAAG CCTGTAAAGC GGCGGTGCAC AATCTTCTCG CGCAACGCGT
     4381 CAGTGGGCTG ATCATTAACT ATCCGCTGGA TGACCAGGAT GCCATTGCTG TGGAAGCTGC
     4441 CTGCACTAAT GTTCCGGCGT TATTTCTTGA TGTCTCTGAC CAGACACCCA TCAACAGTAT
     4501 TATTTTCTCC CATGAGGACG GTACGCGACT GGGCGTGGAG CATCTGGTCG CATTGGGTCA
     4561 CCAGCAAATC GCGCTGTTAG CGGGCCCATT AAGTTCTGTC TCGGCGCGTC TGCGTCTGGC
     4621 TGGCTGGCAT AAATATCTCA CTCGCAATCA AATTCAGCCG ATAGCGGAAC GGGAAGGCGA
     4681 CTGGAGTGCC ATGTCCGGTT TTCAACAAAC CATGCAAATG CTGAATGAGG GCATCGTTCC
     4741 CACTGCGATG CTGGTTGCCA ACGATCAGAT GGCGCTGGGC GCAATGCGCG CCATTACCGA
     4801 GTCCGGGCTG CGCGTTGGTG CGGATATCTC GGTAGTGGGA TACGACGATA CCGAAGATAG
     4861 CTCATGTTAT ATCCCGCCGT TAACCACCAT CAAACAGGAT TTTCGCCTGC TGGGGCAAAC
     4921 CAGCGTGGAC CGCTTGCTGC AACTCTCTCA GGGCCAGGCG GTGAAGGGCA ATCAGCTGTT
     4981 GCCAGTCTCA CTGGTGAAAA GAAAAACCAC CCTGGCGCCC AATACGCAAA CCGCCTCTCC
     5041 CCGCGCGTTG GCCGATTCAT TAATGCAGCT GGCACGACAG GTTTCCCGAC TGGAAAGCGG
     5101 GCAGTGATAA TCCAGGAGGA AAAAAATGTC CAGATTAGAT AAAAGTAAAG TGATTAACAG
     5161 CGCATTAGAG CTGCTTAATG AGGTCGGAAT CGAAGGTTTA ACAACCCGTA AACTCGCCCA
     5221 GAAGCTAGGT GTAGAGCAGC CTACATTGTA TTGGCATGTA AAAAATAAGC GGGCTTTGCT
     5281 CGACGCCTTA GCCATTGAGA TGTTAGATAG GCACCATACT CACTTTTGCC CTTTAGAAGG
     5341 GGAAAGCTGG CAAGATTTTT TACGTAATAA CGCTAAAAGT TTTAGATGTG CTTTACTAAG
     5401 TCATCGCGAT GGAGCAAAAG TACATTTAGG TACACGGCCT ACAGAAAAAC AGTATGAAAC
     5461 TCTCGAAAAT CAATTAGCCT TTTTATGCCA ACAAGGTTTT TCACTAGAGA ATGCATTATA
     5521 TGCACTCAGC GCTGTGGGGC ATTTTACTTT AGGTTGCGTA TTGGAAGATC AAGAGCATCA
     5581 AGTCGCTAAA GAAGAAAGGG AAACACCTAC TACTGATAGT ATGCCGCCAT TATTACGACA
     5641 AGCTATCGAA TTATTTGATC ACCAAGGTGC AGAGCCAGCC TTCTTATTCG GCCTTGAATT
     5701 GATCATATGC GGATTAGAAA AACAACTTAA ATGTGAAAGT GGGTCCTAAT AATTGGTAAC
     5761 GAATCAGACA ATTGACGGCT CGAGGGAGTA GCATAGGGTT TGCAGAATCC CTGCTTCGTC
     5821 CATTTGACAG GCACATTATG CATCGATGAT AAGCTGTCAA ACATGAGCAG ATCCTCTACG
     5881 CCGGACGCAT CGTGGCCGGC ATCACCGGCG CCACAGGTGC GGTTGCTGGC GCCTATATCG
     5941 CCGACATCAC CGATGGGGAA GATCGGGCTC GCCACTTCGG GCTCATGAGC AAATATTTTA
     6001 TCTGAGGT
//
