# Supplementary material for: Tunable genetic devices through simultaneous control of transcription and translation
Source: Nat Commun. 2020 Apr 29;11:2095. doi: 10.1038/s41467-020-15653-7 (PMC7190835; doi:10.1038/s41467-020-15653-7)
Supplement: Supplementary file 3 — Supplementary Data 2 [file 41467_2020_15653_MOESM3_ESM.zip › pVB003.gb]

LOCUS       pVB003                  6066 bp ds-DNA     circular     01-FEB-2020
DEFINITION  .
FEATURES             Location/Qualifiers
     misc_feature    4001..4054
                     /label="PlacI"
     CDS             5184..5807
                     /label="TetR"
     misc_feature    1897..1967
                     /label="Ptac"
     CDS             3105..3944
                     /label="AraC"
     misc_feature    2963..3023
                     /label="L3S2P21"
     misc_feature    34..869
                     /label="p15A"
     misc_feature    2154..2245
                     /label="THS20"
     CDS             complement(941..1756)
                     /label="KanR"
     misc_feature    1968..2032
                     /label="sRNA20"
     misc_feature    3044..3078
                     /label="J23105"
     misc_feature    2033..2079
                     /label="L3S3P11"
     misc_feature    2080..2153
                     /label="Ptet"
     CDS             2246..2962
                     /label="yfp"
     misc_feature    5811..5927
                     /label="TaraC"
     CDS             4083..5165
                     /label="lacI"
ORIGIN
        1 GCTTCCTCGC TCACTGACTC GCTGCACGAG GCAGACCTCA GCGCTAGCGG AGTGTATACT
       61 GGCTTACTAT GTTGGCACTG ATGAGGGTGT CAGTGAAGTG CTTCATGTGG CAGGAGAAAA
      121 AAGGCTGCAC CGGTGCGTCA GCAGAATATG TGATACAGGA TATATTCCGC TTCCTCGCTC
      181 ACTGACTCGC TACGCTCGGT CGTTCGACTG CGGCGAGCGG AAATGGCTTA CGAACGGGGC
      241 GGAGATTTCC TGGAAGATGC CAGGAAGATA CTTAACAGGG AAGTGAGAGG GCCGCGGCAA
      301 AGCCGTTTTT CCATAGGCTC CGCCCCCCTG ACAAGCATCA CGAAATCTGA CGCTCAAATC
      361 AGTGGTGGCG AAACCCGACA GGACTATAAA GATACCAGGC GTTTCCCCTG GCGGCTCCCT
      421 CGTGCGCTCT CCTGTTCCTG CCTTTCGGTT TACCGGTGTC ATTCCGCTGT TATGGCCGCG
      481 TTTGTCTCAT TCCACGCCTG ACACTCAGTT CCGGGTAGGC AGTTCGCTCC AAGCTGGACT
      541 GTATGCACGA ACCCCCCGTT CAGTCCGACC GCTGCGCCTT ATCCGGTAAC TATCGTCTTG
      601 AGTCCAACCC GGAAAGACAT GCAAAAGCAC CACTGGCAGC AGCCACTGGT AATTGATTTA
      661 GAGGAGTTAG TCTTGAAGTC ATGCGCCGGT TAAGGCTAAA CTGAAAGGAC AAGTTTTGGT
      721 GACTGCGCTC CTCCAAGCCA GTTACCTCGG TTCAAAGAGT TGGTAGCTCA GAGAACCTTC
      781 GAAAAACCGC CCTGCAAGGC GGTTTTTTCG TTTTCAGAGC AAGAGATTAC GCGCAGACCA
      841 AAACGATCTC AAGAAGATCA TCTTATTAAG GGGTCTGACG CTCAGTGGAA CGAAAAATCA
      901 ATCTAAAGTA TATATGAGTA AACTTGGTCT GACAGTTACC TTAGAAAAAC TCATCGAGCA
      961 TCAAATGAAA CTGCAATTTA TTCATATCAG GATTATCAAT ACCATATTTT TGAAAAAGCC
     1021 GTTTCTGTAA TGAAGGAGAA AACTCACCGA GGCAGTTCCA TAGGATGGCA AGATCCTGGT
     1081 ATCGGTCTGC GATTCCGACT CGTCCAACAT CAATACAACC TATTAATTTC CCCTCGTCAA
     1141 AAATAAGGTT ATCAAGTGAG AAATCACCAT GAGTGACGAC TGAATCCGGT GAGAATGGCA
     1201 AAAGCTTATG CATTTCTTTC CAGACTTGTT CAACAGGCCA GCCATTACGC TCGTCATCAA
     1261 AATCACTCGC ATCAACCAAA CCGTTATTCA TTCGTGATTG CGCCTGAGCG AGACGAAATA
     1321 CGCGATCGCT GTTAAAAGGA CAATTACAAA CAGGAATCGA ATGCAACCGG CGCAGGAACA
     1381 CTGCCAGCGC ATCAACAATA TTTTCACCTG AATCAGGATA TTCTTCTAAT ACCTGGAATG
     1441 CTGTTTTCCC GGGGATCGCA GTGGTGAGTA ACCATGCATC ATCAGGAGTA CGGATAAAAT
     1501 GCTTGATGGT CGGAAGAGGC ATAAATTCCG TCAGCCAGTT TAGTCTGACC ATCTCATCTG
     1561 TAACATCATT GGCAACGCTA CCTTTGCCAT GTTTCAGAAA CAACTCTGGC GCATCGGGCT
     1621 TCCCATACAA TCGATAGATT GTCGCACCTG ATTGCCCGAC ATTATCGCGA GCCCATTTAT
     1681 ACCCATATAA ATCAGCATCC ATGTTGGAAT TTAATCGCGG CCTCGAGCAA GACGTTTCCC
     1741 GTTGAATATG GCTCATAACA CCCCTTGTAT TACTGTTTAT GTAAGCAGAC AGTTTTATTG
     1801 TTCATGATGA TATATTTTTA TCTTGTGCAA TGTACATCAG AGATTTTGAG ACACAACCAA
     1861 TTATTGAAGG CCTCCCTAAC GGGGGGCCTT TTTTTGAACG ATCGTTGGCT GTGTTGACAA
     1921 TTAATCATCG GCTCGTATAA TGTGTGGAAT TGTGAGCGCT CACAATTGGG TCATGACTGG
     1981 GACACGCCAG TCATGAGAAT ACAGACATAA AGCAAGCCAG AGATTAACGA AGCCAATTAT
     2041 TGAACACCCT TCGGGGTGTT TTTTTGTTTC TGGTCTACCT ACTCCACCGT TGGCTTTTTT
     2101 CCCTATCAGT GATAGAGATT GACATCCCTA TCAGTGATAG AGATAATGAG CACGGGCGTT
     2161 AATCTCTGGC TTGCTTTATG TCTGTAAACA GAGGAGATAC AGAATGAAAG CAAGCAACCT
     2221 GGCGGCAGCG CAAAAGATGC GTAAAGTGAG CAAGGGCGAG GAGCTGTTCA CCGGGGTGGT
     2281 GCCCATCCTG GTCGAGCTGG ACGGCGACGT AAACGGCCAC AAGTTCAGCG TGTCCGGCGA
     2341 GGGCGAGGGC GATGCCACCT ACGGCAAGCT GACCCTGAAG TTCATCTGCA CCACAGGCAA
     2401 GCTGCCCGTG CCCTGGCCCA CCCTCGTGAC CACCTTCGGC TACGGCCTGC AATGCTTCGC
     2461 CCGCTACCCC GACCACATGA AGCTGCACGA CTTCTTCAAG TCCGCCATGC CCGAAGGCTA
     2521 CGTCCAGGAG CGCACCATCT TCTTCAAGGA CGACGGCAAC TACAAGACCC GCGCCGAGGT
     2581 GAAGTTCGAG GGCGACACCC TGGTGAACCG CATCGAGCTG AAGGGCATCG ACTTCAAGGA
     2641 GGACGGCAAC ATCCTGGGGC ACAAGCTGGA GTACAACTAC AACAGCCACA ACGTCTATAT
     2701 CATGGCCGAC AAGCAGAAGA ACGGCATCAA GGTGAACTTC AAGATCCGCC ACAACATCGA
     2761 GGACGGCAGC GTGCAGCTCG CCGACCACTA CCAGCAGAAC ACCCCAATCG GCGACGGCCC
     2821 CGTGCTGCTG CCCGACAACC ACTACCTTAG CTACCAGTCC GCCCTGAGCA AAGACCCCAA
     2881 CGAGAAGCGC GATCACATGG TCCTGCTGGA GTTCGTGACC GCCGCCGGGA TCACTCTCGG
     2941 CATGGACGAG CTGTACAAGT AACTCGGTAC CAAATTCCAG AAAAGAGGCC TCCCGAAAGG
     3001 GGGGCCTTTT TTCGTTTTGG TCCAATGGTC ACCATATATC AAGTTTACGG CTAGCTCAGT
     3061 CCTAGGTACT ATGCTAGCTA CTAGAGAAAG AGGAGAAATA CTAGATGGCT GAAGCGCAAA
     3121 ATGATCCCCT GCTGCCGGGA TACTCGTTTA ATGCCCATCT GGTGGCGGGT TTAACGCCGA
     3181 TTGAGGCCAA CGGTTATCTC GATTTTTTTA TCGACCGACC GCTGGGAATG AAAGGTTATA
     3241 TTCTCAATCT CACCATTCGC GGTCAGGGGG TGGTGAAAAA TCAGGGACGA GAATTTGTTT
     3301 GCCGACCGGG TGATATTTTG CTGTTCCCGC CAGGAGAGAT TCATCACTAC GGTCGTCATC
     3361 CGGAGGCTCG CGAATGGTAT CACCAGTGGG TTTACTTTCG TCCGCGCGCC TACTGGCATG
     3421 AATGGCTTAA CTGGCCGTCA ATATTTGCCA ATACGGGGTT CTTTCGCCCG GATGAAGCGC
     3481 ACCAGCCGCA TTTCAGCGAC CTGTTTGGGC AAATCATTAA CGCCGGGCAA GGGGAAGGGC
     3541 GCTATTCGGA GCTGCTGGCG ATAAATCTGC TTGAGCAATT GTTACTGCGG CGCATGGAAG
     3601 CGATTAACGA GTCGCTCCAT CCACCGATGG ATAATCGGGT ACGCGAGGCT TGTCAGTACA
     3661 TCAGCGATCA CCTGGCAGAC AGCAATTTTG ATATCGCCAG CGTCGCACAG CATGTTTGCT
     3721 TGTCGCCGTC GCGTCTGTCA CATCTTTTCC GCCAGCAGTT AGGGATTAGC GTCTTAAGCT
     3781 GGCGCGAGGA CCAACGTATC AGCCAGGCGA AGCTGCTTTT GAGCACCACC CGGATGCCTA
     3841 TCGCCACCGT CGGTCGCAAT GTTGGTTTTG ACGATCAACT CTATTTCTCG CGGGTATTTA
     3901 AAAAATGCAC CGGGGCCAGC CCGAGCGAGT TCCGTGCCGG TTAATAACCA ATTATTGAAG
     3961 GCCGCTAACG CAGCCTTTTT TTGTTTCTGG TCTCCCAATG GCGGCGCGCC ATCGAATGGC
     4021 GCAAAACCTT TCGCGGTATG GCATGATAGC GCCCGGAAGA GAGTCAATTC AGGGTGGTGA
     4081 ATATGAAACC AGTAACGTTA TACGATGTCG CAGAGTATGC CGGTGTCTCT TATCAGACCG
     4141 TTTCCCGCGT GGTGAACCAG GCCAGCCACG TTTCTGCGAA AACGCGGGAA AAAGTGGAAG
     4201 CGGCGATGGC GGAGCTGAAT TACATTCCCA ACCGCGTGGC ACAACAACTG GCGGGCAAAC
     4261 AGTCGTTGCT GATTGGCGTT GCCACCTCCA GTCTGGCCCT GCACGCGCCG TCGCAAATTG
     4321 TCGCGGCGAT TAAATCTCGC GCCGATCAAC TGGGTGCCAG CGTGGTGGTG TCGATGGTAG
     4381 AACGAAGCGG CGTCGAAGCC TGTAAAGCGG CGGTGCACAA TCTTCTCGCG CAACGCGTCA
     4441 GTGGGCTGAT CATTAACTAT CCGCTGGATG ACCAGGATGC CATTGCTGTG GAAGCTGCCT
     4501 GCACTAATGT TCCGGCGTTA TTTCTTGATG TCTCTGACCA GACACCCATC AACAGTATTA
     4561 TTTTCTCCCA TGAGGACGGT ACGCGACTGG GCGTGGAGCA TCTGGTCGCA TTGGGTCACC
     4621 AGCAAATCGC GCTGTTAGCG GGCCCATTAA GTTCTGTCTC GGCGCGTCTG CGTCTGGCTG
     4681 GCTGGCATAA ATATCTCACT CGCAATCAAA TTCAGCCGAT AGCGGAACGG GAAGGCGACT
     4741 GGAGTGCCAT GTCCGGTTTT CAACAAACCA TGCAAATGCT GAATGAGGGC ATCGTTCCCA
     4801 CTGCGATGCT GGTTGCCAAC GATCAGATGG CGCTGGGCGC AATGCGCGCC ATTACCGAGT
     4861 CCGGGCTGCG CGTTGGTGCG GATATCTCGG TAGTGGGATA CGACGATACC GAAGATAGCT
     4921 CATGTTATAT CCCGCCGTTA ACCACCATCA AACAGGATTT TCGCCTGCTG GGGCAAACCA
     4981 GCGTGGACCG CTTGCTGCAA CTCTCTCAGG GCCAGGCGGT GAAGGGCAAT CAGCTGTTGC
     5041 CAGTCTCACT GGTGAAAAGA AAAACCACCC TGGCGCCCAA TACGCAAACC GCCTCTCCCC
     5101 GCGCGTTGGC CGATTCATTA ATGCAGCTGG CACGACAGGT TTCCCGACTG GAAAGCGGGC
     5161 AGTGATAATC CAGGAGGAAA AAAATGTCCA GATTAGATAA AAGTAAAGTG ATTAACAGCG
     5221 CATTAGAGCT GCTTAATGAG GTCGGAATCG AAGGTTTAAC AACCCGTAAA CTCGCCCAGA
     5281 AGCTAGGTGT AGAGCAGCCT ACATTGTATT GGCATGTAAA AAATAAGCGG GCTTTGCTCG
     5341 ACGCCTTAGC CATTGAGATG TTAGATAGGC ACCATACTCA CTTTTGCCCT TTAGAAGGGG
     5401 AAAGCTGGCA AGATTTTTTA CGTAATAACG CTAAAAGTTT TAGATGTGCT TTACTAAGTC
     5461 ATCGCGATGG AGCAAAAGTA CATTTAGGTA CACGGCCTAC AGAAAAACAG TATGAAACTC
     5521 TCGAAAATCA ATTAGCCTTT TTATGCCAAC AAGGTTTTTC ACTAGAGAAT GCATTATATG
     5581 CACTCAGCGC TGTGGGGCAT TTTACTTTAG GTTGCGTATT GGAAGATCAA GAGCATCAAG
     5641 TCGCTAAAGA AGAAAGGGAA ACACCTACTA CTGATAGTAT GCCGCCATTA TTACGACAAG
     5701 CTATCGAATT ATTTGATCAC CAAGGTGCAG AGCCAGCCTT CTTATTCGGC CTTGAATTGA
     5761 TCATATGCGG ATTAGAAAAA CAACTTAAAT GTGAAAGTGG GTCCTAATAA TTGGTAACGA
     5821 ATCAGACAAT TGACGGCTCG AGGGAGTAGC ATAGGGTTTG CAGAATCCCT GCTTCGTCCA
     5881 TTTGACAGGC ACATTATGCA TCGATGATAA GCTGTCAAAC ATGAGCAGAT CCTCTACGCC
     5941 GGACGCATCG TGGCCGGCAT CACCGGCGCC ACAGGTGCGG TTGCTGGCGC CTATATCGCC
     6001 GACATCACCG ATGGGGAAGA TCGGGCTCGC CACTTCGGGC TCATGAGCAA ATATTTTATC
     6061 TGAGGT
//
