# Supplementary material for: Tunable genetic devices through simultaneous control of transcription and translation
Source: Nat Commun. 2020 Apr 29;11:2095. doi: 10.1038/s41467-020-15653-7 (PMC7190835; doi:10.1038/s41467-020-15653-7)
Supplement: Supplementary file 3 — Supplementary Data 2 [file 41467_2020_15653_MOESM3_ESM.zip › pVB004.gb]

LOCUS       pVB004                  6047 bp ds-DNA     circular     02-FEB-2020
DEFINITION  .
FEATURES             Location/Qualifiers
     misc_feature    2929..2979
                     /label="PphlF"
     misc_feature    3803..3862
                     /label="L3S2P21"
     misc_feature    2982..3056
                     /label="RiboJ"
     misc_feature    34..870
                     /label="p15A"
     CDS             complement(942..1757)
                     /label="KanR"
     CDS             3083..3802
                     /label="yfp"
     misc_feature    2034..2080
                     /label="L3S3P11"
     misc_feature    2847..2903
                     /label="ECK120033737"
     CDS             2247..2846
                     /label="phlF"
     CDS             5165..5788
                     /label="TetR"
     misc_feature    2081..2154
                     /label="Ptac"
     CDS             4064..5146
                     /label="lacI"
     misc_feature    3865..3899
                     /label="J23105"
     misc_feature    2155..2246
                     /label="THS20"
     misc_feature    1898..1968
                     /label="Ptac"
     misc_feature    1969..2033
                     /label="sRNA20"
     misc_feature    3982..4035
                     /label="PlacI"
     misc_feature    5792..5908
                     /label="TaraC"
ORIGIN
        1 GCTTCCTCGC TCACTGACTC GCTGCACGAG GCAGACCTCA GCGCTAGCGG AGTGTATACT
       61 GGCTTACTAT GTTGGCACTG ATGAGGGTGT CAGTGAAGTG CTTCATGTGG CAGGAGAAAA
      121 AAGGCTGCAC CGGTGCGTCA GCAGAATATG TGATACAGGA TATATTCCGC TTCCTCGCTC
      181 ACTGACTCGC TACGCTCGGT CGTTCGACTG CGGCGAGCGG AAATGGCTTA CGAACGGGGC
      241 GGAGATTTCC TGGAAGATGC CAGGAAGATA CTTAACAGGG AAGTGAGAGG GCCGCGGCAA
      301 AGCCGTTTTT CCATAGGCTC CGCCCCCCTG ACAAGCATCA CGAAATCTGA CGCTCAAATC
      361 AGTGGTGGCG AAACCCGACA GGACTATAAA GATACCAGGC GTTTCCCCCT GGCGGCTCCC
      421 TCGTGCGCTC TCCTGTTCCT GCCTTTCGGT TTACCGGTGT CATTCCGCTG TTATGGCCGC
      481 GTTTGTCTCA TTCCACGCCT GACACTCAGT TCCGGGTAGG CAGTTCGCTC CAAGCTGGAC
      541 TGTATGCACG AACCCCCCGT TCAGTCCGAC CGCTGCGCCT TATCCGGTAA CTATCGTCTT
      601 GAGTCCAACC CGGAAAGACA TGCAAAAGCA CCACTGGCAG CAGCCACTGG TAATTGATTT
      661 AGAGGAGTTA GTCTTGAAGT CATGCGCCGG TTAAGGCTAA ACTGAAAGGA CAAGTTTTGG
      721 TGACTGCGCT CCTCCAAGCC AGTTACCTCG GTTCAAAGAG TTGGTAGCTC AGAGAACCTT
      781 CGAAAAACCG CCCTGCAAGG CGGTTTTTTC GTTTTCAGAG CAAGAGATTA CGCGCAGACC
      841 AAAACGATCT CAAGAAGATC ATCTTATTAA GGGGTCTGAC GCTCAGTGGA ACGAAAAATC
      901 AATCTAAAGT ATATATGAGT AAACTTGGTC TGACAGTTAC CTTAGAAAAA CTCATCGAGC
      961 ATCAAATGAA ACTGCAATTT ATTCATATCA GGATTATCAA TACCATATTT TTGAAAAAGC
     1021 CGTTTCTGTA ATGAAGGAGA AAACTCACCG AGGCAGTTCC ATAGGATGGC AAGATCCTGG
     1081 TATCGGTCTG CGATTCCGAC TCGTCCAACA TCAATACAAC CTATTAATTT CCCCTCGTCA
     1141 AAAATAAGGT TATCAAGTGA GAAATCACCA TGAGTGACGA CTGAATCCGG TGAGAATAGC
     1201 AAAAGCTTAT GCATTTCTTT CCAGACTTGT TCAACAGGCC AGCCATTACG CTCGTCATCA
     1261 AAATCACTCG CATCAACCAA ACCGTTATTC ATTCGTGATT GCGCCTGAGC GAGACGAAAT
     1321 ACGCGATCGC TGTTAAAAGG ACAATTACAA ACAGGAATCG AATGCAACCG GCGCAGGAAC
     1381 ACTGCCAGCG CATCAACAAT ATTTTCACCT GAATCAGGAT ATTCTTCTAA TACCTGGAAT
     1441 GCTGTTTTCC CGGGGATCGC AGTGGTGAGT AACCATGCAT CATCAGGAGT ACGGATAAAA
     1501 TGCTTGATGG TCGGAAGAGG CATAAATTCC GTCAGCCAGT TTAGTCTGAC CATCTCATCT
     1561 GTAACATCAT TGGCAACGCT ACCTTTGCCA TGTTTCAGAA ACAACTCTGG CGCATCGGGC
     1621 TTCCCATACA ATCGATAGAT TGTCGCACCT GATTGCCCGA CATTATCGCG AGCCCATTTA
     1681 TACCCATATA AATCAGCATC CATGTTGGAA TTTAATCGCG GCCTGGAGCA AGACGTTTCC
     1741 CGTTGAATAT GGCTCATAAC ACCCCTTGTA TTACTGTTTA TGTAAGCAGA CAGTTTTATT
     1801 GTTCATGATG ATATATTTTT ATCTTGTGCA ATGTACATCA GAGATTTTGA GACACAACCA
     1861 ATTATTGAAG GCCTCCCTAA CGGGGGGCCT TTTTTTGAAC GATCGTTGGC TGTGTTGACA
     1921 ATTAATCATC GGCTCGTATA ATGTGTGGAA TTGTGAGCGC TCACAATTGG GTCATGACTG
     1981 GGACACGCCA GTCATGAGAA TACAGACATA AAGCAAGCCA GAGATTAACG AAGCCAATTA
     2041 TTGAACACCC TTCGGGGTGT TTTTTTGTTT CTGGTCTACC TACTCCACCG TTGGCTTTTT
     2101 TCCCTATCAG TGATAGAGAT TGACATCCCT ATCAGTGATA GAGATAATGA GCACGGGCGT
     2161 TAATCTCTGG CTTGCTTTAT GTCTGTAAAC AGAGGAGATA CAGAATGAAA GCAAGCAACC
     2221 TGGCGGCAGC GCAAAAGATG CGTAAAGCAC GTACCCCGAG CCGTAGCAGC ATTGGTAGCC
     2281 TGCGTAGTCC GCATACCCAT AAAGCAATTC TGACCAGCAC CATTGAAATC CTGAAAGAAT
     2341 GTGGTTATAG CGGTCTGAGC ATTGAAAGCG TTGCACGTCG TGCCGGTGCA AGCAAACCGA
     2401 CCATTTATCG TTGGTGGACC AATAAAGCAG CACTGATTGC CGAAGTGTAT GAAAATGAAA
     2461 GCGAACAGGT GCGTAAATTT CCGGATCTGG GTAGCTTTAA AGCCGATCTG GATTTTCTGC
     2521 TGCGTAATCT GTGGAAAGTT TGGCGTGAAA CCATTTGTGG TGAAGCATTT CGTTGTGTTA
     2581 TTGCAGAAGC ACAGCTGGAC CCTGCAACCC TGACCCAGCT GAAAGATCAG TTTATGGAAC
     2641 GTCGTCGTGA GATGCCGAAA AAACTGGTTG AAAATGCCAT TAGCAATGGT GAACTGCCGA
     2701 AAGATACCAA TCGTGAACTG CTGCTGGATA TGATTTTTGG TTTTTGTTGG TATCGCCTGC
     2761 TGACCGAACA GCTGACCGTT GAACAGGATA TTGAAGAATT TACCTTCCTG CTGATTAATG
     2821 GTGTTTGTCC GGGTACACAG CGTTAAGGAA ACACAGAAAA AAGCCCGCAC CTGACAGTGC
     2881 GGGCTTTTTT TTTCGACCAA AGGTGTCAAC GTTCGACGTA CGGTGGAATC TGATTCGTTA
     2941 CCAATTGACA TGATACGAAA CGTACCGTAT CGTTAAGGTC AAGCTGTCAC CGGATGTGCT
     3001 TTCCGGTCTG ATGAGTCCGT GAGGACGAAA CAGCCTCTAC AAATAATTTT GTTTAATACT
     3061 AGAGAAAGAG GGGAAATACT AGATGGTGAG CAAGGGCGAG GAGCTGTTCA CCGGGGTGGT
     3121 GCCCATCCTG GTCGAGCTGG ACGGCGACGT AAACGGCCAC AAGTTCAGCG TGTCCGGCGA
     3181 GGGCGAGGGC GATGCCACCT ACGGCAAGCT GACCCTGAAG TTCATCTGCA CCACAGGCAA
     3241 GCTGCCCGTG CCCTGGCCCA CCCTCGTGAC CACCTTCGGC TACGGCCTGC AATGCTTCGC
     3301 CCGCTACCCC GACCACATGA AGCTGCACGA CTTCTTCAAG TCCGCCATGC CCGAAGGCTA
     3361 CGTCCAGGAG CGCACCATCT TCTTCAAGGA CGACGGCAAC TACAAGACCC GCGCCGAGGT
     3421 GAAGTTCGAG GGCGACACCC TGGTGAACCG CATCGAGCTG AAGGGCATCG ACTTCAAGGA
     3481 GGACGGCAAC ATCCTGGGGC ACAAGCTGGA GTACAACTAC AACAGCCACA ACGTCTATAT
     3541 CATGGCCGAC AAGCAGAAGA ACGGCATCAA GGTGAACTTC AAGATCCGCC ACAACATCGA
     3601 GGACGGCAGC GTGCAGCTCG CCGACCACTA CCAGCAGAAC ACCCCAATCG GCGACGGCCC
     3661 CGTGCTGCTG CCCGACAACC ACTACCTTAG CTACCAGTCC GCCCTGAGCA AAGACCCCAA
     3721 CGAGAAGCGC GATCACATGG TCCTGCTGGA GTTCGTGACC GCCGCCGGGA TCACTCTCGG
     3781 CATGGACGAG CTGTACAAGT AACTCGGTAC CAAATTCCAG AAAAGAGGCC TCCCGAAAGG
     3841 GGGGCCTTTT TCGTTTTGGT CCAGTTTACG GCTAGCTCAG TCCTAGGTAC TATGCTAGCT
     3901 ACTAGAGAAA GAGGAGAAAT ACTAGTAACC AATTATTGAA GGCCGCTAAC GCAGCCTTTT
     3961 TTTGTTTCTG GTCTCCCAAT GGCGGCGCGC CATCGAATGG CGCAAAACCT TTCGCGGTAT
     4021 GGCATGATAG CGCCCGGAAG AGAGTCAATT CAGGGTGGTG AATATGAAAC CAGTAACGTT
     4081 ATACGATGTC GCAGAGTATG CCGGTGTCTC TTATCAGACC GTTTCCCGCG TGGTGAACCA
     4141 GGCCAGCCAC GTTTCTGCGA AAACGCGGGA AAAAGTGGAA GCGGCGATGG CGGAGCTGAA
     4201 TTACATTCCC AACCGCGTGG CACAACAACT GGCGGGCAAA CAGTCGTTGC TGATTGGCGT
     4261 TGCCACCTCC AGTCTGGCCC TGCACGCGCC GTCGCAAATT GTCGCGGCGA TTAAATCTCG
     4321 CGCCGATCAA CTGGGTGCCA GCGTGGTGGT GTCGATGGTA GAACGAAGCG GCGTCGAAGC
     4381 CTGTAAAGCG GCGGTGCACA ATCTTCTCGC GCAACGCGTC AGTGGGCTGA TCATTAACTA
     4441 TCCGCTGGAT GACCAGGATG CCATTGCTGT GGAAGCTGCC TGCACTAATG TTCCGGCGTT
     4501 ATTTCTTGAT GTCTCTGACC AGACACCCAT CAACAGTATT ATTTTCTCCC ATGAGGACGG
     4561 TACGCGACTG GGCGTGGAGC ATCTGGTCGC ATTGGGTCAC CAGCAAATCG CGCTGTTAGC
     4621 GGGCCCATTA AGTTCTGTCT CGGCGCGTCT GCGTCTGGCT GGCTGGCATA AATATCTCAC
     4681 TCGCAATCAA ATTCAGCCGA TAGCGGAACG GGAAGGCGAC TGGAGTGCCA TGTCCGGTTT
     4741 TCAACAAACC ATGCAAATGC TGAATGAGGG CATCGTTCCC ACTGCGATGC TGGTTGCCAA
     4801 CGATCAGATG GCGCTGGGCG CAATGCGCGC CATTACCGAG TCCGGGCTGC GCGTTGGTGC
     4861 GGATATCTCG GTAGTGGGAT ACGACGATAC CGAAGATAGC TCATGTTATA TCCCGCCGTT
     4921 AACCACCATC AAACAGGATT TTCGCCTGCT GGGGCAAACC AGCGTGGACC GCTTGCTGCA
     4981 ACTCTCTCAG GGCCAGGCGG TGAAGGGCAA TCAGCTGTTG CCAGTCTCAC TGGTGAAAAG
     5041 AAAAACCACC CTGGCGCCCA ATACGCAAAC CGCCTCTCCC CGCGCGTTGG CCGATTCATT
     5101 AATGCAGCTG GCACGACAGG TTTCCCGACT GGAAAGCGGG CAGTGATAAT CCAGGAGGAA
     5161 AAAAATGTCC AGATTAGATA AAAGTAAAGT GATTAACAGC GCATTAGAGC TGCTTAATGA
     5221 GGTCGGAATC GAAGGTTTAA CAACCCGTAA ACTCGCCCAG AAGCTAGGTG TAGAGCAGCC
     5281 TACATTGTAT TGGCATGTAA AAAATAAGCG GGCTTTGCTC GACGCCTTAG CCATTGAGAT
     5341 GTTAGATAGG CACCATACTC ACTTTTGCCC TTTAGAAGGG GAAAGCTGGC AAGATTTTTT
     5401 ACGTAATAAC GCTAAAAGTT TTAGATGTGC TTTACTAAGT CATCGCGATG GAGCAAAAGT
     5461 ACATTTAGGT ACACGGCCTA CAGAAAAACA GTATGAAACT CTCGAAAATC AATTAGCCTT
     5521 TTTATGCCAA CAAGGTTTTT CACTAGAGAA TGCATTATAT GCACTCAGCG CTGTGGGGCA
     5581 TTTTACTTTA GGTTGCGTAT TGGAAGATCA AGAGCATCAA GTCGCTAAAG AAGAAAGGGA
     5641 AACACCTACT ACTGATAGTA TGCCGCCATT ATTACGACAA GCTATCGAAT TATTTGATCA
     5701 CCAAGGTGCA GAGCCAGCCT TCTTATTCGG CCTTGAATTG ATCATATGCG GATTAGAAAA
     5761 ACAACTTAAA TGTGAAAGTG GGTCCTAATA ATTGGTAACG AATCAGACAA TTGACGGCTC
     5821 GAGGGAGTAG CATAGGGTTT GCAGAATCCC TGCTTCGTCC ATTTGACAGG CACATTATGC
     5881 ATCGATGATA AGCTGTCAAA CATGAGCAGA TCCTCTACGC CGGACGCATC GTGGCCGGCA
     5941 TCACCGGCGC CACAGGTGCG GTTGCTGGCG CCTATATCGC CGACATCACC GATGGGGAAG
     6001 ATCGGGCTCG CCACTTCGGG CTCATGAGCA AATATTTTAT CTGAGGT
//
