# Supplementary material for: Tunable genetic devices through simultaneous control of transcription and translation
Source: Nat Commun. 2020 Apr 29;11:2095. doi: 10.1038/s41467-020-15653-7 (PMC7190835; doi:10.1038/s41467-020-15653-7)
Supplement: Supplementary file 3 — Supplementary Data 2 [file 41467_2020_15653_MOESM3_ESM.zip › pVB006.gb]

LOCUS       pVB006                  7329 bp ds-DNA     circular     01-FEB-2020
DEFINITION  .
FEATURES             Location/Qualifiers
     misc_feature    1259..1589
                     /label="PBAD"
     misc_feature    1147..1211
                     /label="sRNA20"
     CDS             5636..6259
                     /label="TetR"
     misc_feature    1664..1738
                     /label="RiboJ"
     misc_feature    2566..2640
                     /label="RiboJ"
     misc_feature    2431..2487
                     /label="ECK120033737"
     misc_feature    3496..3530
                     /label="J23105"
     misc_feature    join(6552..7329,1..58)
                     /label="p15A"
     misc_feature    4453..4506
                     /label="PlacI"
     misc_feature    3415..3475
                     /label="L3S2P21"
     misc_feature    1076..1146
                     /label="Ptac"
     misc_feature    1739..1830
                     /label="THS20"
     misc_feature    6263..6379
                     /label="TaraC"
     misc_feature    1212..1258
                     /label="L3S3P11"
     CDS             4535..5617
                     /label="LacI"
     CDS             1831..2430
                     /label="PhlF"
     misc_feature    1590..1663
                     /label="Ptet"
     CDS             2667..3386
                     /label="yfp"
     CDS             3557..4396
                     /label="AraC"
     CDS             complement(130..945)
                     /label="KanR"
     misc_feature    2513..2563
                     /label="PphlF"
ORIGIN
        1 TTTCAGAGCA AGAGATTACG CGCAGACCAA AACGATCTCA AGAAGATCAT CTTATTAAGG
       61 GGTCTGACGC TCAGTGGAAC GAAAAATCAA TCTAAAGTAT ATATGAGTAA ACTTGGTCTG
      121 ACAGTTACCT TAGAAAAACT CATCGAGCAT CAAATGAAAC TGCAATTTAT TCATATCAGG
      181 ATTATCAATA CCATATTTTT GAAAAAGCCG TTTCTGTAAT GAAGGAGAAA ACTCACCGAG
      241 GCAGTTCCAT AGGATGGCAA GATCCTGGTA TCGGTCTGCG ATTCCGACTC GTCCAACATC
      301 AATACAACCT ATTAATTTCC CCTCGTCAAA AATAAGGTTA TCAAGTGAGA AATCACCATG
      361 AGTGACGACT GAATCCGGTG AGAATAGCAA AAGCTTATGC ATTTCTTTCC AGACTTGTTC
      421 AACAGGCCAG CCATTACGCT CGTCATCAAA ATCACTCGCA TCAACCAAAC CGTTATTCAT
      481 TCGTGATTGC GCCTGAGCGA GACGAAATAC GCGATCGCTG TTAAAAGGAC AATTACAAAC
      541 AGGAATCGAA TGCAACCGGC GCAGGAACAC TGCCAGCGCA TCAACAATAT TTTCACCTGA
      601 ATCAGGATAT TCTTCTAATA CCTGGAATGC TGTTTTCCCG GGGATCGCAG TGGTGAGTAA
      661 CCATGCATCA TCAGGAGTAC GGATAAAATG CTTGATGGTC GGAAGAGGCA TAAATTCCGT
      721 CAGCCAGTTT AGTCTGACCA TCTCATCTGT AACATCATTG GCAACGCTAC CTTTGCCATG
      781 TTTCAGAAAC AACTCTGGCG CATCGGGCTT CCCATACAAT CGATAGATTG TCGCACCTGA
      841 TTGCCCGACA TTATCGCGAG CCCATTTATA CCCATATAAA TCAGCATCCA TGTTGGAATT
      901 TAATCGCGGC CTGGAGCAAG ACGTTTCCCG TTGAATATGG CTCATAACAC CCCTTGTATT
      961 ACTGTTTATG TAAGCAGACA GTTTTATTGT TCATGATGAT ATATTTTTAT CTTGTGCAAT
     1021 GTACATCAGA GATTTTGAGA CACAAGCTTA CTTTTCATAC TCCCGCCGCG GCCGCaacga
     1081 tcgttggctg tgttgacaat taatcatcgg ctcgtataat gtgtggaatt gtgagcgctc
     1141 acaattgggt catgactggg acacgccagt catgagaata cagacataaa gcaagccaga
     1201 gattaacgaa gccaattatt gaacaccctt cggggtgttt ttttgtttct ggtctaccac
     1261 ttttcatact cccgccattc agagaagaaa ccaattgtcc atattgcatc agacattgcc
     1321 gtcactgcgt cttttactgg ctcttctcgc taaccaaacc ggtaaccccg cttattaaaa
     1381 gcattctgta acaaagcggg accaaagcca tgacaaaaac gcgtaacaaa agtgtctata
     1441 atcacggcag aaaagtccac attgattatt tgcacggcgt cacactttgc tatgccatag
     1501 catttttatc cataagatta gcggatccta cctgacgctt tttatcgcaa ctctctactg
     1561 tttctccata cccgtttttt tgggctagct actccaccgt tggctttttt ccctatcagt
     1621 gatagagatt gacatcccta tcagtgatag agataatgag cacagctgtc accggatgtg
     1681 ctttccggtc tgatgagtcc gtgaggacga aacagcctct acaaataatt ttgtttaagg
     1741 gcgttaatct ctggcttgct ttatgtctgt aaacagagga gatacagaat gaaagcaagc
     1801 aacctggcgg cagcgcaaaa gatgcgtaaa gcacgtaccc cgagccgtag cagcattggt
     1861 agcctgcgta gtccgcatac ccataaagca attctgacca gcaccattga aatcctgaaa
     1921 gaatgtggtt atagcggtct gagcattgaa agcgttgcac gtcgtgccgg tgcaagcaaa
     1981 ccgaccattt atcgttggtg gaccaataaa gcagcactga ttgccgaagt gtatgaaaat
     2041 gaaagcgaac aggtgcgtaa atttccggat ctgggtagct ttaaagccga tctggatttt
     2101 ctgctgcgta atctgtggaa agtttggcgt gaaaccattt gtggtgaagc atttcgttgt
     2161 gttattgcag aagcacagct ggaccctgca accctgaccc agctgaaaga tcagtttatg
     2221 gaacgtcgtc gtgagatgcc gaaaaaactg gttgaaaatg ccattagcaa tggtgaactg
     2281 ccgaaagata ccaatcgtga actgctgctg gatatgattt ttggtttttg ttggtatcgc
     2341 ctgctgaccg aacagctgac cgttgaacag gatattgaag aatttacctt cctgctgatt
     2401 aatggtgttt gtccgggtac acagcgttaa ggaaacacag aaaaaagccc gcacctgaca
     2461 gtgcgggctt tttttttcga ccaaaggtgt caacgttcga cgtacggtgg aatctgattc
     2521 gttaccaatt gacatgatac gaaacgtacc gtatcgttaa ggtcaagctg tcaccggatg
     2581 tgctttccgg tctgatgagt ccgtgaggac gaaacagcct ctacaaataa ttttgtttaa
     2641 tactagagaa agaggggaaa tactagatgg tgagcaaggg cgaggagctg ttcaccgggg
     2701 tggtgcccat cctggtcgag ctggacggcg acgtaaacgg ccacaagttc agcgtgtccg
     2761 gcgagggcga gggcgatgcc acctacggca agctgaccct gaagttcatc tgcaccacag
     2821 gcaagctgcc cgtgccctgg cccaccctcg tgaccacctt cggctacggc ctgcaatgct
     2881 tcgcccgcta ccccgaccac atgaagctgc acgacttctt caagtccgcc atgcccgaag
     2941 gctacgtcca ggagcgcacc atcttcttca aggacgacgg caactacaag acccgcgccg
     3001 aggtgaagtt cgagggcgac accctggtga accgcatcga gctgaagggc atcgacttca
     3061 aggaggacgg caacatcctg gggcacaagc tggagtacaa ctacaacagc cacaacgtct
     3121 atatcatggc cgacaagcag aagaacggca tcaaggtgaa cttcaagatc cgccacaaca
     3181 tcgaggacgg cagcgtgcag ctcgccgacc actaccagca gaacacccca atcggcgacg
     3241 gccccgtgct gctgcccgac aaccactacc ttagctacca gtccgccctg agcaaagacc
     3301 ccaacgagaa gcgcgatcac atggtcctgc tggagttcgt gaccgccgcc gggatcactc
     3361 tcggcatgga cgagctgtac aagtaaGAAT TCCATGGACG AGCTGTACAA GTAACTCGGT
     3421 ACCAAATTCC AGAAAAGAGG CCTCCCGAAA GGGGGGCCTT TTTTCGTTTT GGTCCAATGG
     3481 TCACCATATA TCAAGTTTAC GGCTAGCTCA GTCCTAGGTA CTATGCTAGC TACTAGAGAA
     3541 AGAGGAGAAA TACTAGATGG CTGAAGCGCA AAATGATCCC CTGCTGCCGG GATACTCGTT
     3601 TAATGCCCAT CTGGTGGCGG GTTTAACGCC GATTGAGGCC AACGGTTATC TCGATTTTTT
     3661 TATCGACCGA CCGCTGGGAA TGAAAGGTTA TATTCTCAAT CTCACCATTC GCGGTCAGGG
     3721 GGTGGTGAAA AATCAGGGAC GAGAATTTGT TTGCCGACCG GGTGATATTT TGCTGTTCCC
     3781 GCCAGGAGAG ATTCATCACT ACGGTCGTCA TCCGGAGGCT CGCGAATGGT ATCACCAGTG
     3841 GGTTTACTTT CGTCCGCGCG CCTACTGGCA TGAATGGCTT AACTGGCCGT CAATATTTGC
     3901 CAATACGGGG TTCTTTCGCC CGGATGAAGC GCACCAGCCG CATTTCAGCG ACCTGTTTGG
     3961 GCAAATCATT AACGCCGGGC AAGGGGAAGG GCGCTATTCG GAGCTGCTGG CGATAAATCT
     4021 GCTTGAGCAA TTGTTACTGC GGCGCATGGA AGCGATTAAC GAGTCGCTCC ATCCACCGAT
     4081 GGATAATCGG GTACGCGAGG CTTGTCAGTA CATCAGCGAT CACCTGGCAG ACAGCAATTT
     4141 TGATATCGCC AGCGTCGCAC AGCATGTTTG CTTGTCGCCG TCGCGTCTGT CACATCTTTT
     4201 CCGCCAGCAG TTAGGGATTA GCGTCTTAAG CTGGCGCGAG GACCAACGTA TCAGCCAGGC
     4261 GAAGCTGCTT TTGAGCACCA CCCGGATGCC TATCGCCACC GTCGGTCGCA ATGTTGGTTT
     4321 TGACGATCAA CTCTATTTCT CGCGGGTATT TAAAAAATGC ACCGGGGCCA GCCCGAGCGA
     4381 GTTCCGTGCC GGTTAATAAC CAATTATTGA AGGCCGCTAA CGCAGCCTTT TTTTGTTTCT
     4441 GGTCTCCCAA TGGCGGCGCG CCATCGAATG GCGCAAAACC TTTCGCGGTA TGGCATGATA
     4501 GCGCCCGGAA GAGAGTCAAT TCAGGGTGGT GAATATGAAA CCAGTAACGT TATACGATGT
     4561 CGCAGAGTAT GCCGGTGTCT CTTATCAGAC CGTTTCCCGC GTGGTGAACC AGGCCAGCCA
     4621 CGTTTCTGCG AAAACGCGGG AAAAAGTGGA AGCGGCGATG GCGGAGCTGA ATTACATTCC
     4681 CAACCGCGTG GCACAACAAC TGGCGGGCAA ACAGTCGTTG CTGATTGGCG TTGCCACCTC
     4741 CAGTCTGGCC CTGCACGCGC CGTCGCAAAT TGTCGCGGCG ATTAAATCTC GCGCCGATCA
     4801 ACTGGGTGCC AGCGTGGTGG TGTCGATGGT AGAACGAAGC GGCGTCGAAG CCTGTAAAGC
     4861 GGCGGTGCAC AATCTTCTCG CGCAACGCGT CAGTGGGCTG ATCATTAACT ATCCGCTGGA
     4921 TGACCAGGAT GCCATTGCTG TGGAAGCTGC CTGCACTAAT GTTCCGGCGT TATTTCTTGA
     4981 TGTCTCTGAC CAGACACCCA TCAACAGTAT TATTTTCTCC CATGAGGACG GTACGCGACT
     5041 GGGCGTGGAG CATCTGGTCG CATTGGGTCA CCAGCAAATC GCGCTGTTAG CGGGCCCATT
     5101 AAGTTCTGTC TCGGCGCGTC TGCGTCTGGC TGGCTGGCAT AAATATCTCA CTCGCAATCA
     5161 AATTCAGCCG ATAGCGGAAC GGGAAGGCGA CTGGAGTGCC ATGTCCGGTT TTCAACAAAC
     5221 CATGCAAATG CTGAATGAGG GCATCGTTCC CACTGCGATG CTGGTTGCCA ACGATCAGAT
     5281 GGCGCTGGGC GCAATGCGCG CCATTACCGA GTCCGGGCTG CGCGTTGGTG CGGATATCTC
     5341 GGTAGTGGGA TACGACGATA CCGAAGATAG CTCATGTTAT ATCCCGCCGT TAACCACCAT
     5401 CAAACAGGAT TTTCGCCTGC TGGGGCAAAC CAGCGTGGAC CGCTTGCTGC AACTCTCTCA
     5461 GGGCCAGGCG GTGAAGGGCA ATCAGCTGTT GCCAGTCTCA CTGGTGAAAA GAAAAACCAC
     5521 CCTGGCGCCC AATACGCAAA CCGCCTCTCC CCGCGCGTTG GCCGATTCAT TAATGCAGCT
     5581 GGCACGACAG GTTTCCCGAC TGGAAAGCGG GCAGTGATAA TCCAGGAGGA AAAAAATGTC
     5641 CAGATTAGAT AAAAGTAAAG TGATTAACAG CGCATTAGAG CTGCTTAATG AGGTCGGAAT
     5701 CGAAGGTTTA ACAACCCGTA AACTCGCCCA GAAGCTAGGT GTAGAGCAGC CTACATTGTA
     5761 TTGGCATGTA AAAAATAAGC GGGCTTTGCT CGACGCCTTA GCCATTGAGA TGTTAGATAG
     5821 GCACCATACT CACTTTTGCC CTTTAGAAGG GGAAAGCTGG CAAGATTTTT TACGTAATAA
     5881 CGCTAAAAGT TTTAGATGTG CTTTACTAAG TCATCGCGAT GGAGCAAAAG TACATTTAGG
     5941 TACACGGCCT ACAGAAAAAC AGTATGAAAC TCTCGAAAAT CAATTAGCCT TTTTATGCCA
     6001 ACAAGGTTTT TCACTAGAGA ATGCATTATA TGCACTCAGC GCTGTGGGGC ATTTTACTTT
     6061 AGGTTGCGTA TTGGAAGATC AAGAGCATCA AGTCGCTAAA GAAGAAAGGG AAACACCTAC
     6121 TACTGATAGT ATGCCGCCAT TATTACGACA AGCTATCGAA TTATTTGATC ACCAAGGTGC
     6181 AGAGCCAGCC TTCTTATTCG GCCTTGAATT GATCATATGC GGATTAGAAA AACAACTTAA
     6241 ATGTGAAAGT GGGTCCTAAT AATTGGTAAC GAATCAGACA ATTGACGGCT CGAGGGAGTA
     6301 GCATAGGGTT TGCAGAATCC CTGCTTCGTC CATTTGACAG GCACATTATG CATCGATGAT
     6361 AAGCTGTCAA ACATGAGCAG ATCCTCTACG CCGGACGCAT CGTGGCCGGC ATCACCGGCG
     6421 CCACAGGTGC GGTTGCTGGC GCCTATATCG CCGACATCAC CGATGGGGAA GATCGGGCTC
     6481 GCCACTTCGG GCTCATGAGC AAATATTTTA TCTGAGGTGC TTCCTCGCTC ACTGACTCGC
     6541 TGCACGAGGC AGACCTCAGC GCTAGCGGAG TGTATACTGG CTTACTATGT TGGCACTGAT
     6601 GAGGGTGTCA GTGAAGTGCT TCATGTGGCA GGAGAAAAAA GGCTGCACCG GTGCGTCAGC
     6661 AGAATATGTG ATACAGGATA TATTCCGCTT CCTCGCTCAC TGACTCGCTA CGCTCGGTCG
     6721 TTCGACTGCG GCGAGCGGAA ATGGCTTACG AACGGGGCGG AGATTTCCTG GAAGATGCCA
     6781 GGAAGATACT TAACAGGGAA GTGAGAGGGC CGCGGCAAAG CCGTTTTTCC ATAGGCTCCG
     6841 CCCCCCTGAC AAGCATCACG AAATCTGACG CTCAAATCAG TGGTGGCGAA ACCCGACAGG
     6901 ACTATAAAGA TACCAGGCGT TTCCCCTGGC GGCTCCCTCG TGCGCTCTCC TGTTCCTGCC
     6961 TTTCGGTTTA CCGGTGTCAT TCCGCTGTTA TGGCCGCGTT TGTCTCATTC CACGCCTGAC
     7021 ACTCAGTTCC GGGTAGGCAG TTCGCTCCAA GCTGGACTGT ATGCACGAAC CCCCCGTTCA
     7081 GTCCGACCGC TGCGCCTTAT CCGGTAACTA TCGTCTTGAG TCCAACCCGG AAAGACATGC
     7141 AAAAGCACCA CTGGCAGCAG CCACTGGTAA TTGATTTAGA GGAGTTAGTC TTGAAGTCAT
     7201 GCGCCGGTTA AGGCTAAACT GAAAGGACAA GTTTTGGTGA CTGCGCTCCT CCAAGCCAGT
     7261 TACCTCGGTT CAAAGAGTTG GTAGCTCAGA GAACCTTCGA AAAACCGCCC TGCAAGGCGG
     7321 TTTTTTCGT
//
