# Supplementary material for: Tunable genetic devices through simultaneous control of transcription and translation
Source: Nat Commun. 2020 Apr 29;11:2095. doi: 10.1038/s41467-020-15653-7 (PMC7190835; doi:10.1038/s41467-020-15653-7)
Supplement: Supplementary file 7 — Source Data [file 41467_2020_15653_MOESM7_ESM.xlsx]

## Sheet: Fig 1c
Figure 1c: TES response functions
Mean of Output, YFP (a.u.)
	Input (RPU)
Tuner (RPU)	0.002	0.47	1.5	2.9	6	6.6
0.002	27	46.75	64	100.5	277.25	348.75
0.03	38.75	58.25	81.5	125.5	342	453
0.15	68.25	82.5	109.25	155	394.25	556.25
0.43	135.25	140.5	162.75	222.75	501.75	666
0.9	224.5	295.25	323.75	410.5	782.25	768.5
2.6	721.333	699.333	906.667	1047.67	1409.33	1598.67
SD of Output, YFP (a.u.)
	Input (RPU)
Tuner (RPU)	0.002	0.47	1.5	2.9	6	6.6
0.002	2.53494	5.18433	2.66319	5.82221	13.1757	25.1007
0.03	5.33746	5.34785	3.11062	6.23238	26.4235	49.6956
0.15	7.18715	8.13144	10.3381	7.21752	33.54	78.7414
0.43	19.5885	17.5249	14.5598	12.3644	66.4006	96.5734
0.9	41.1667	28.7062	27.6222	38.5531	112.324	61.7999
2.6	89.0749	73.4461	124.746	185.69	270.695	342.173

## Sheet: Fig 1e
Figure 1e: TES fraction of intersection
Tuner (RPU)	Mean of intersections	SD of intersections
0.002	0.797787	0.0487719
0.03	0.728086	0.036956
0.15	0.691135	0.123918
0.43	0.707001	0.139745
0.9	0.736407	0.0627847
2.6	0.700821	0.117696

## Sheet: Fig 1g
Figure 1g: High and low output comparison across tuner activities
Experiments
	Input Low	Input High
Tuner (RPU)	Output (RPU)	Output (RPU)
0.002	25.5556	358.222
0.03	33.5556	471.889
0.15	61.2222	585.222
0.43	121.889	726.889
0.9	306.167	853.5
2.6	721.333	1598.67
Model
	Input Low	Input High
Tuner (RNAP/min)	Output (RNAP/min)	Output (RNAP/min)
0.0001	5.17209	141.724
0.3	10.7543	330.634
1.5	24.5041	1083.6
7.6	43.0684	4836.27
38	51.9535	23523.3
190	54.2451	115468

## Sheet: Fig 2b
Figure 2b: NOT gate response functions
Mean of Output, YFP (a.u.)
	Input (RPU)
Tuner (RPU)	0.000123169	0.00191144	0.00727625	0.0251589	0.0895366	1.51121
0.002	17279.8	16780.1	17419.3	11437.1	5948.44	2880.11
0.03	15219.1	15526.8	16232.4	10209.1	5608.11	2885.78
0.15	11155.4	12057.1	12454.4	7030.78	4140.11	2948.78
0.43	6964.44	7906.44	8006.28	4322.11	3359.11	2952.11
0.9	3977.78	4207.44	4286.78	3054.78	3378.44	3035.78
2.6	3512.33	3277.67	2983.67	2722	2389.33	2411
SD of Output, YFP (a.u.)
	Input (RPU)
Tuner (RPU)	0.000123169	0.00191144	0.00727625	0.0251589	0.0895366	1.51121
0.002	866.822	672.842	695.559	1697.65	952.226	137.075
0.03	877.094	855.467	701.203	1403.26	1076.95	67.725
0.15	1141.15	1218.05	1147.11	1535.34	686.531	45.6534
0.43	997.95	816.828	979.679	864.63	383.641	48.3492
0.9	175.707	274.587	300.616	221.594	354.689	100.737
2.6	260.069	404.436	285.765	422.065	453.604	101.002

## Sheet: Fig 2d
Figure 2d: K value comparison
Repressor	K values (RPU)
AmeR	0.09
AmtR	0.07
BetI	0.41
BM3R1	0.04, 0.15, 0.26
HlyIIR	0.19
IcaRA	0.1
LitR	0.05
LmrA	0.18
PhlF	0.03, 0.13, 0.23
PsrA	0.19
QacR	0.05, 0.21
SrpR	0.01, 0.04, 0.06, 0.10
Tunable NOR	0.01, 0.07

## Sheet: Fig 2e
Figure 2e: NOT gate fraction of intersection
Tuner (RPU)	Mean of intersections	SD of intersections
0.002	0.180708	0.0536831
0.03	0.209859	0.0912264
0.15	0.239396	0.0107544
0.43	0.523742	0.160972
0.9	0.840696	0.0141641
2.6	0.856509	0.00615944

## Sheet: Fig 2f
Figure 2f: NOT gate fold change
Tuner (RPU)	Mean of fold changes	SD of fold changes
0.002	5.99885	0.11246
0.03	5.26576	0.253268
0.15	3.77524	0.475272
0.43	2.36483	0.495191
0.9	1.31	0.0455684
2.6	1.45326	0.071133

## Sheet: Fig 3d
Figure 3d: TES with sRNA booster response functions
Mean of Output, YFP (a.u.)
	Input (RPU)
Tuner (RPU)	0.002	0.47	1.5	2.9	6	6.6
0.002	5.91667	29.75	48.25	124.75	460.25	521.5
0.03	17.75	37	68.75	170.25	620.25	760.25
0.15	43	64.25	116	273.75	1105	1195
0.43	74.75	107.5	187.75	433	1587.75	1898
0.9	153.5	223.75	341.25	728	2088	2106
2.6	427.667	515	773	881	2529.67	2492
SD of Output, YFP (a.u.)
	Input (RPU)
Tuner (RPU)	0.002	0.47	1.5	2.9	6	6.6
0.002	2.9388	3.85711	7.22569	16.809	26.9874	30.4368
0.03	6.2039	4.89709	7.9155	15.2567	68.3942	88.1567
0.15	11.1297	9.13112	4.49485	18.8175	166.992	203.811
0.43	14.0234	5.45775	9.08843	29.2932	185.301	354.745
0.9	16.4691	15.6148	21.3994	35.5666	222.467	213.996
2.6	31.6719	22.5783	71.3263	78.9648	412.648	649.433

## Sheet: Fig 3e
Figure 3e: NOT gate with sRNA booster response functions
Mean of Output, YFP (a.u.)
	Input (RPU)
Tuner (RPU)	0.000123169	0.00191144	0.00727625	0.0251589	0.0895366	1.51121
0.002	22040.4	22443.8	23040.1	16121.6	7072.78	3817.11
0.03	20021.1	20631.1	20792.1	13296.8	5892.11	3789.44
0.15	12534.1	14198.6	14683.8	7627.78	3968.78	3600.44
0.43	7008.44	8099.44	8137.11	4171.78	3178.11	3370.44
0.9	3731.44	4395.44	4110.44	2994.11	3079.44	3055.44
2.6	2170	2510.5	2406.83	2446.33	2716.67	2485.67
SD of Output, YFP (a.u.)
	Input (RPU)
Tuner (RPU)	0.000123169	0.00191144	0.00727625	0.0251589	0.0895366	1.51121
0.002	1254.64	1368.5	1477.02	2679.71	1985.89	331.624
0.03	1626.58	1711.67	1590.55	2439.18	1844.85	322.879
0.15	1128.13	1423.42	1344.19	1662.51	739.121	347.712
0.43	672.951	856.285	832.474	784.061	298.533	249.299
0.9	363.06	182.699	254.708	300.025	133.078	208.146
2.6	206.822	198.661	87.7701	310.971	385.021	256.55

## Sheet: Fig 4c
Figure 4c: TES without RiboJ insulator response functions
Mean of Output, YFP (a.u.)
	Input (RPU)
Tuner (RPU)	0.002	0.47	1.5	2.9	6	6.6
0.002	2.77778	45.7778	197.111	407.444	839.444	885.444
0.03	2.55556	57.1111	177.778	418.778	894.111	923.111
0.15	13.8889	59.4444	197.778	443.444	941.444	878.111
0.43	24.1111	89.1111	248.111	446.444	1080.11	880.111
0.9	72.4444	136.444	282.111	608.111	1424.44	1153.11
2.6	91.3333	218.333	326.667	710.333	2143.33	2240
SD of Output, YFP (a.u.)
	Input (RPU)
Tuner (RPU)	0.002	0.47	1.5	2.9	6	6.6
0.002	1.41857	7.61658	34.8342	34.8225	87.7658	77.5295
0.03	1.78816	3.8984	5.20802	32.4929	129.132	118.435
0.15	7.80392	8.48164	8.35405	66.767	136.613	56.2344
0.43	7.28604	14.8652	34.0176	30.3341	203.496	75.6114
0.9	18.8073	20.7992	30.2963	36.5844	301.493	112.598
2.6	31.1929	40.129	44.4685	88.5457	184.142	259.203

[truncated: 4 more sheets: Fig 4d, Fig 5c, Sup Fig 1a, Sup Fig 1b]
